# Supplementary material for: Strain-Specific Liver Metabolite Profiles in Medaka
Source: Metabolites. 2021 Oct 29;11(11):744. doi: 10.3390/metabo11110744 (PMC8617739; doi:10.3390/metabo11110744)
Supplement: Supplementary file 1 [file metabolites-11-00744-s001.zip]

Archive with 1 entries (1 files):
- metabolites-1400974-supplementary.pdf
